# Supplementary material for: Remote monitoring data from cardiac implantable electronic devices predicts all-cause mortality
Source: Europace. 2021 Oct 3;24(2):245–55. doi: 10.1093/europace/euab160 (PMC8824524; doi:10.1093/europace/euab160)
Supplement: euab160_Supplementary_Data [file euab160_supplementary_data.zip]

Archive with 3 entries (2 files):
- euab160-suppl_data/
- euab160-suppl_data/Fig S1. km_time_to_high.jpeg
- euab160-suppl_data/Supplementary Data_08_06_2021_clean.docx
